# Supplementary material for: Effect of Lactic Acid Fermentation on Volatile Compounds and Sensory Characteristics of Mango (Mangifera indica) Juices
Source: Foods. 2022 Jan 28;11(3):383. doi: 10.3390/foods11030383 (PMC8834145; doi:10.3390/foods11030383)
Supplement: Supplementary file 1 [file foods-11-00383-s001.zip]

Archive with 1 entries (1 files):
- foods-1570464-supplementary.pdf
